# Supplementary material for: TLC-Bioautography-Guided Isolation and Assessment of Antibacterial Compounds from Manuka (Leptospermum scoparium) Leaf and Branch Extracts
Source: Molecules. 2024 Feb 4;29(3):717. doi: 10.3390/molecules29030717 (PMC10856334; doi:10.3390/molecules29030717)
Supplement: Supplementary file 1 [file molecules-29-00717-s001.zip]

Archive with 1 entries (1 files):
- molecules-2827338-supplementary.pdf
